# Supplementary material for: Is early morning flowering an effective trait to minimize heat stress damage during flowering in rice?
Source: Field Crops Res. 2017 Mar 1;203:238–42. doi: 10.1016/j.fcr.2016.11.011 (PMC5310116; doi:10.1016/j.fcr.2016.11.011)
Supplement: Supplementary file 2 [file mmc2.xlsx]

## Sheet: Supplementary Table S1
Supplementary Table S1 : Genetic diversity in flowering time and spikelet sterility across WS and DS
IRGC_ACCNO	Code	GERMPLASM_NAME	COUNTRY	Origin	Tavg_WS	RHAvg_WS	Tavg_DS	RHAvg_DS	FSOT-WS	PSOT-WS	FSOT-DS	PSOT-DS	SS% WS	SS% DS			Abbreviations
117268	220	IR64	Philippines	IRRI	25.6808	73.3699	27.394	79.28	03:20:00	04:35:00	02:39:10	04:08:20	5.02832	14.7998			DS	dry season
117271	221	Minghui 63	China	ST	26.4548	73.7808	27.548	74.46	04:18:20	05:05:00	03:50:10	04:45:10	10.5206	25.7833			FSOT	First spikelet opening time
117280	224	Zhenshan 97B	China	ST	26.32	72.32	25.762	76.7	04:58:20	05:50:00	03:39:20	04:37:40	17.1266	11.9558			PSOT	Peak spikelet opening time
117470	230	FANDRAPOTSY::IRGC 10984-1	Madagascar	ST	26.644	82.08	25.288	78.3	04:43:20	05:46:40	03:30:00	04:33:20	4.7317	16.1991			SS	Spikelet sterility
117527	237	MAKALIOKA 34::IRGC 6087-1	Madagascar	ST	25.6945	78.0137	27.964	65.32	03:25:00	04:28:20	03:10:00	04:13:20	5.17139	14.2038			ST	Subtropical
117636	253	AI-CHIAO-HONG	China	ST	25.6945	78.0137	27.134	77.1	03:50:00	04:46:40	03:31:40	04:33:20	8.22746	14.802			T	Tropical
117659	254	BINULAWAN	Philippines	ST	25.6945	78.0137	27.314	78.34	03:51:40	04:35:00	03:33:20	04:25:50	15.533	10.7921			WS	wet season
117681	255	CHANG CH'SANG HSU TAO	China	ST	25.6945	78.0137	27.37	81.72	03:20:00	04:35:00	03:04:10	04:25:50	2.31029	13.3625			Tavg	Average tempearture for 6h (after dawn)
117745	259	GUAN-YIN-TSAN	China	ST	25.6945	78.0137	27.114	83.6	04:00:00	04:56:40	03:50:00	04:45:50	6.33443	9.16674			RHavg	Average relative humidity for 6h (after dawn)
117757	260	IR 36	Philippines	ST	25.6096	80.0411	27.828	77.24	03:35:00	04:45:00	03:23:20	04:39:10	5.55271	22.3043
117758	261	IR 8	Philippines	ST	25.7219	83.5616	27.188	74.14	03:33:20	04:35:00	03:23:20	04:33:20	4.828	19.5304
117784	262	KIANG-CHOU-CHIU	Taiwan	ST	26.237	73	27.21	78.52	04:00:00	05:06:40	03:49:10	05:00:00	6.34856	9.26571
117793	263	KUN-MIN-TSIEH-HUNAN	China	ST	25.7041	82.2466	27.86	81.14	04:18:20	05:11:40	03:55:10	04:53:30	6.48286	25.3438
117826	265	O-LUEN-CHEUNG	Taiwan	ST	25.6945	78.0137	27.604	75.82	03:15:00	04:25:00	03:03:20	04:19:10	7.62165	6.89525
117829	266	ORYZICA LLANOS 5	Colombia	ST	26.4548	73.7808	27.188	74.14	03:11:40	04:25:00	02:46:50	04:05:10	14.1274	30.7793
117840	267	PAO TOU HUNG	China	ST	25.6808	73.3699	28.12	76.7	03:20:00	04:21:40	02:51:50	04:06:00	16.4961	20.5107
117841	268	PAPPAKU	China	ST	25.7041	82.2466	27.526	73.96	04:28:20	05:21:40	03:55:50	04:47:30	1.93951	10.8081
117848	269	PEH-KUH	Taiwan	ST	25.6945	78.0137	27.524	71.46	04:05:00	04:56:40	03:41:40	04:38:20	4.64554	17.225
117849	270	PEH-KUH-TSAO-TU	Taiwan	ST	26.3425	79.6301	27.37	81.72	04:55:00	05:48:20	04:30:10	05:28:30	12.7633	20.0088
117881	272	SHAI-KUH	China	ST	25.6945	78.0137	26.876	68.84	04:31:40	05:25:00	04:22:40	05:23:30	9.29621	22.7781
117907	273	TAICHUNG NATIVE 1	Taiwan	ST	25.6096	80.0411	27.396	79.58	04:05:00	05:08:20	03:45:50	04:45:00	3.55661	14.148
117912	274	TEQING	China	ST	25.6096	80.0411	27.912	77.48	03:36:40	04:35:00	03:36:50	04:37:40	5.28317	21.4427
120855	276	15577::IRGC 76987-1	Iran	ST	24.626	84.3288	26.016	70.4	04:50:00	05:40:00	04:33:30	05:32:40	9.1372	21.5654
120859	278	849::IRGC 5970-1	Madagascar	ST	26.9548	71.3288	27.224	76.9	03:58:20	04:56:40	03:37:30	04:37:30	6.8492	20.1919
120860	279	AGAMI M 1::IRGC 4158-1	Egypt	ST	25.511	77.6027	26.074	67.7	03:45:00	04:50:00	02:55:50	04:03:20	0.49811	10.424
120861	280	AI LAN KE 1110::IRGC 67034-1	China	ST	26.0096	82.8767	27.604	75.82	03:36:40	04:20:00	03:35:50	04:20:00	5.84356	8.97958
120862	281	AN QING ZAO::IRGC 72577-1	China	ST	26.32	72.32	26.622	73.48	04:43:20	05:35:00	03:29:20	04:30:10	7.25043	18.1058
120863	282	ANAYANSI::IRGC 77474-1	Colombia	ST	25.8438	77.3014	27.188	74.14	03:55:00	04:53:20	03:45:00	04:44:10	12.6636	16.9415
120885	287	BANDIOUROU::IRGC 15980-1	Senegal	ST	25.552	68.16	26.626	68.4	03:51:40	04:43:20	03:43:20	04:30:50	12.4091	30.764
120909	292	CHI TOU HUANG 1::IRGC 51280-1	China	ST	25.6945	78.0137	27.37	81.72	04:35:00	05:20:00	04:26:40	05:14:10	2.37085	4.13527
120912	293	CHINA 98-45-1::IRGC 1598-1	China	ST	25.8438	77.3014	27.314	76.6	03:06:40	04:03:20	02:50:50	03:53:20	10.9513	16.2507
120914	295	CHUA DAU::IRGC 4785-1	China	ST	27.5151	65.6027	25.97	75.68	04:35:00	05:25:00	03:52:30	04:46:40	7.1269	11.1439
120925	298	DA NUO (ZHAN)::IRGC 72024-1	China	ST	25.7041	82.2466	24.912	70.02	03:30:00	04:25:00	02:48:20	03:39:10	7.55016	16.514
120929	299	DENG DENG QI::IRGC 72671-1	China	ST	25.7041	82.2466	26.016	70.4	03:18:20	04:28:20	02:45:50	03:55:50	5.64277	11.1362
120939	300	DJOGOLON DJOGOLON::IRGC 75577-1	Upper Volta	ST	26.32	72.32	26.97	74.6	05:00:00	05:48:20	03:41:40	04:37:30	5.75113	7.17727
120946	301	E 5168::IRGC 68021-1	China	ST	25.608	77.76	24.912	70.02	05:10:00	06:00:00	03:44:10	04:36:40	9.54676	9.82415
120947	302	E ZI 124::IRGC 70215-1	China	ST	26.3425	79.6301	27.77	75.98	04:18:20	05:15:00	03:53:20	04:51:40	15.469	14.5134
120952	305	EA HOUM::IRGC 12925-1	Laos	ST	26.4466	79.7534	25.136	71.44	04:28:20	05:21:40	03:55:00	04:40:00	13.829	16.3431
120959	307	GOPAL::IRGC 61953-1	Nepal	ST	26.0712	80.6027	26.06	69.84	04:21:40	05:23:20	03:42:40	04:39:20	12.6267	22.5875
120964	308	HAO HOM::IRGC 12931-1	Laos	ST	26.9726	74.4247	26.664	76.44	04:35:00	05:25:00	03:56:40	04:55:00	17.4016	7.69782
120970	309	HONG MI DONG MAO ZHAN::IRGC 68078-1	China	ST	27.0973	66.9589	24.88	66.96	04:35:00	05:15:00	04:07:30	04:40:50	26.7819	5.9709
120972	310	HONG ZUI ZAO::IRGC 68090-1	China	ST	25.2466	82.1233	25.59	69.08	03:35:00	04:53:20	03:08:20	04:29:10	5.92438	7.52132
120977	311	ICTA POLOCHIC::IRGC 116997-1	Guatemala	ST	26.4466	79.7534	27.776	76.22	03:28:20	04:35:00	03:03:20	04:20:00	5.53062	17.6686
120979	312	INIAP 415::IRGC 117001-1	Ecuador	ST	24.0534	88.5068	27.098	70.52	03:01:40	04:13:20	02:50:00	03:55:50	16.2269	22.6832
120981	313	IR 31917-45-3-2::IRGC 78132-1	Philippines	ST	25.6945	78.0137	27.538	79.76	04:35:00	05:35:00	04:26:50	05:30:10	6.36577	25.6663
120982	314	IR 32453-20-3-2-2::IRGC 76331-1	Philippines	ST	26.9726	74.4247	27.188	74.14	03:25:00	04:35:00	02:59:10	04:20:00	7.74736	18.3384
120983	315	IR 43::IRGC 117005-1	Philippines	ST	25.7219	83.5616	27.776	76.22	04:55:00	05:20:00	04:40:50	05:08:20	6.00754	15.4956
120984	316	IR 59469-2B-3-2::IRGC 99703-1	Philippines	ST	27.5151	65.6027	28.12	76.7	04:11:40	05:11:40	03:49:10	04:45:50	18.1114	29.2432
120986	317	IR 74371-3-1-1::IRGC 117373-1	Philippines	ST	25.7452	77.9726	26.91	75.68	04:06:40	05:00:00	03:50:00	04:48:20	7.25885	17.8131
120987	318	IR 77298-14-1-2::IRGC 117374-1	Philippines	ST	25.4096	79.6438	26.97	74.6	03:25:00	04:25:00	03:05:00	03:50:50	11.6147	14.2766
120988	319	IR 77384-12-35-3-12-1-B::IRGC 117299-1	Philippines	ST	25.6096	80.0411	27.816	77.78	04:00:00	05:03:20	03:45:10	04:48:30	10.4368	26.2908
120994	320	J 104::IRGC 117008-1	Cuba	ST	25.8438	77.3014	26.876	68.84	03:03:20	03:56:40	02:46:40	03:45:50	6.69021	17.2681
121001	322	JINLING 78-102::IRGC 88421-1	China	ST	26.3904	68.726	26.312	72.44	05:06:40	05:55:00	04:40:50	05:36:40	4.56535	7.35394
121015	325	KATI::IRGC 67838-1	Bhutan	ST	25.8438	77.3014	26.632	71.62	04:55:00	05:25:00	04:33:20	05:11:40	11.3044	23.4048
121023	329	KINANDANG PUTI::IRGC 44513-1	Philippines	ST	26.0096	82.8767	27.594	78.86	03:40:00	04:51:40	03:17:30	04:35:50	14.0807	16.8495
121028	331	KUMBI::IRGC 752-1	China	ST	25.7041	82.2466	24.914	72.52	03:55:00	05:05:00	03:20:50	04:27:30	11.0485	12.8665
121040	334	LIU XU::IRGC 74099-1	China	ST	26.0096	82.8767	26.524	75.18	04:03:20	04:50:00	03:39:10	04:35:00	6.52299	11.3739
121042	336	LONG ZI 1::IRGC 63726-1	China	ST	25.7219	83.5616	26.05	71.64	03:30:00	04:40:00	03:11:40	04:29:10	2.12172	8.34235
121044	338	MA GU ZI HE::IRGC 68212-1	China	ST	26.0096	82.8767	26.802	73.2	03:03:20	03:50:00	02:39:10	03:35:00	4.48411	7.48521
121049	340	MAKALIOKA::IRGC 77864-1	Madagascar	ST	26.9726	74.4247	26.434	78.96	03:21:40	04:21:40	02:43:20	03:43:20	4.63181	11.7037
121050	341	MANDRIRAVINA::IRGC 69960-1	Madagascar	ST	25.7452	77.9726	26.6	72.88	03:40:00	04:55:00	03:21:40	04:37:30	13.436	10.7903
121051	342	MAURITIUS LOCAL::IRGC 5834-1	Mauritius	ST	26.3342	78.3425	26.32	78.12	03:33:20	04:40:00	03:08:20	04:20:50	9.28762	21.025
121052	343	MENAKELY::IRGC 69963-1	Madagascar	ST	25.6178	78.863	26.04	78.14	03:50:00	04:50:00	03:03:30	04:15:10	29.3043	29.8674
121062	346	NAKABAWA::IRGC 70676-1	Kenya	ST	26.452	79.08	26.178	75.54	04:35:00	05:55:00	04:07:30	05:21:40	6.25411	11.1609
121063	347	NAN TE 113::IRGC 70345-1	China	ST	25.7219	83.5616	27.244	79.76	04:28:20	05:35:00	04:21:40	05:33:20	4.99545	16.3164
121073	352	NS 113::IRGC 68838-1	Madagascar	ST	27.5151	65.6027	27.554	77.3	03:28:20	05:01:40	03:10:10	04:46:00	16.0164	21.0671
121074	353	NS 1611::IRGC 68963-1	Madagascar	ST	25.928	83.28	26.57	75.22	05:03:20	06:00:00	03:38:20	04:32:30	6.28263	12.6832
121085	358	PICONEGRO::IRGC 117022-1	Ecuador	ST	25.6945	78.0137	26.018	72.9	03:20:00	04:35:00	03:10:10	04:30:10	2.18327	16.1023
121087	359	PINURSIGI::IRGC 26889-1	Philippines	ST	27.2808	73.1096	27.146	78.78	03:21:40	05:00:00	02:50:00	04:31:40	1.88137	17.2119
121091	360	PURBIA (KALANSAR)::IRGC 59189-1	Nepal	ST	26.9548	71.3288	26.548	72.68	04:15:00	05:11:40	03:48:20	04:41:40	32.7875	15.9241
121092	361	QING GU::IRGC 59839-1	China	ST	27.5151	65.6027	27.18	81.54	04:18:20	05:10:00	03:52:30	04:37:30	6.86224	17.9612
121093	362	QING SHUI ZAO::IRGC 72807-1	China	ST	26.4466	79.7534	27.204	79.1	03:55:00	04:55:00	03:21:40	04:29:10	8.73556	15.8827
121099	366	RAY JAZAYKAYZ::IRGC 62181-1	Bhutan	ST	25.7041	82.2466	27.626	77.6	04:10:00	05:06:40	03:38:20	04:35:50	7.15257	13.2844
121100	367	RAY NABJA::IRGC 62184-1	Bhutan	ST	25.7041	82.2466	26.284	66.98	04:10:00	05:00:00	03:30:50	04:30:00	2.62872	19.6537
121105	371	RUZZ (HABUR)::IRGC 55679-1	Iran	ST	25.376	79.16	25.846	77.44	03:58:20	04:50:00	03:31:40	04:25:50	5.21617	15.6534
121110	373	SAN DU BAI MI HONG GU::IRGC 59849-1	China	ST	25.9808	77.1507	26.912	78.18	03:35:00	04:50:00	03:15:00	04:25:50	5.66315	13.7839
121111	374	SAN RI QI::IRGC 59855-1	China	ST	26.211	71.4247	26.524	75.18	03:53:20	04:35:00	03:35:00	04:25:50	3.41155	26.2193
121124	377	SOMIMADAMO::IRGC 69044-1	Madagascar	ST	25.444	76.68	25.998	78.1	04:10:00	05:10:00	03:25:50	04:30:00	12.2296	19.4209
121136	382	TELOVOLANA::IRGC 69969-1	Madagascar	ST	27.5151	65.6027	25.778	73.54	04:08:20	05:11:40	03:38:30	04:41:00	7.3898	19.7774
121137	383	TI KU::IRGC 1224-1	China	ST	26.237	73	27.236	77.5	03:56:40	05:03:20	03:46:40	04:49:10	2.71332	5.84279
121140	385	TSIAMPOETRY::IRGC 77902-1	Madagascar	ST	27.236	74.44	25.698	76.96	04:46:40	05:53:20	03:31:40	04:36:40	7.12627	13.2755
121141	386	TSIPALA FOTSY::IRGC 69973-1	Madagascar	ST	24.0534	88.5068	28.182	78.9	04:25:00	05:06:40	04:24:20	04:56:50	7.87338	20.5364
121142	387	TSIPALA MENA::IRGC 69977-1	Madagascar	ST	25.6808	73.3699	27.18	81.54	04:18:20	05:13:20	03:42:40	04:43:10	7.17219	21.3545
121144	388	TSIPALA::IRGC 10989-1	Madagascar	ST	25.8438	77.3014	27.244	79.76	03:15:00	04:00:00	03:00:10	03:50:10	9.14824	18.9358
121145	389	TUNG CH'IU AI::IRGC 34265-1	China	ST	27.0014	67.8219	24.912	70.02	04:10:00	05:11:40	03:25:50	04:30:50	5.32879	8.07072
121147	391	UP 1537::IRGC 70490-1	Colombia	ST	25.6178	78.863	27.188	74.14	04:18:20	05:18:20	03:46:40	04:49:10	13.5613	17.4828
121151	392	VARY VATO MENAHODITRA::IRGC 69111-1	Madagascar	ST	27.2808	73.1096	25.698	76.96	03:35:00	04:15:00	03:15:10	03:42:40	8.67069	17.2202
121156	395	XI GU HONG::IRGC 74226-1	China	ST	26.237	73	26.216	79.24	03:35:00	04:51:40	03:20:00	04:35:50	13.8263	7.04941
121157	396	XI NUO ZAO::IRGC 68279-1	China	ST	27.0014	67.8219	27.618	76.42	03:30:00	04:15:00	02:47:30	03:40:00	8.01424	5.56203
121159	398	YE TI ZHAN::IRGC 68296-1	China	ST	26.237	73	27.34	78.4	03:45:00	04:58:20	03:30:00	04:39:10	16.9112	8.03578
121161	399	ZALCHA::IRGC 62190-1	Bhutan	ST	25.6479	77.1233	27.146	78.78	03:40:00	05:00:00	03:16:40	04:31:40	9.11494	8.65478
121162	400	ZAO SHAO ZHAN::IRGC 68318-1	China	ST	25.6288	79.8082	26.936	75.74	04:18:20	05:05:00	03:39:10	04:34:10	12.21	12.9823
121163	401	ZAO SHOU 691-11::IRGC 70447-1	China	ST	25.7452	77.9726	27.138	77.6	03:20:00	04:40:00	03:15:00	04:29:10	2.93007	11.5055
121164	402	ZI GAN NAN GU::IRGC 70468-1	China	ST	25.6288	79.8082	27.138	77.6	03:40:00	05:00:00	03:16:40	04:31:40	5.96804	12.2039
121169	404	DALIFODE::IRGC 57766-1	Guinea	ST	26.46	68.28	27.222	71.44	04:05:00	05:08:20	03:41:00	04:46:50	12.8973	34.5879
121176	406	XI GU ZAO::IRGC 72360-1	China	ST	25.9808	77.1507	27.34	78.4	03:55:00	05:00:00	03:19:10	04:31:40	13.9769	8.65221
121225	407	THAPACHINIYA::IRGC 16234-1	Nepal	ST	25.7452	77.9726	26.482	78.72	03:41:40	04:36:40	03:22:30	04:19:10	9.35702	23.8049
121420	410	MAHSURI::IRGC 10929-1	Malaysia	ST	26.9726	74.4247	27.368	75.88	03:31:40	04:33:20	03:07:30	04:10:50	6.54024	14.0061
121576	411	NGAJA::IRGC 64917-1	Bhutan	ST	25.6808	73.3699	27.108	79.94	05:06:40	05:50:00	04:33:20	05:25:50	6.95276	17.1849
121591	412	IR 5::IRGC 10321-1	Philippines	ST	26.308	69.76	28.082	70.46	04:10:00	04:50:00	03:48:20	04:40:50	8.57312	29.8685
121632	413	ORYZICA SABANA 10::IRGC 117018-1	Colombia	ST	27.5151	65.6027	27.172	80.36	04:06:40	04:55:00	03:33:20	04:28:20	13.0107	21.1219
121663	416	GAJPATI::IRGC 58981-1	Nepal	ST	25.608	73.56	27.188	74.14	04:05:00	05:11:40	03:39:10	04:45:50	4.30264	16.5008
121701	419	91-385::IRGC 63466-C1-G1	Bhutan	ST	25.7452	77.9726	26.93	69.82	04:05:00	05:08:20	04:07:30	05:00:00	11.6464	-
121705	420	APO::C1-G1	Philippines	ST	26.0712	80.6027	27.586	76.04	04:20:00	05:15:00	03:59:20	04:56:00	7.36645	21.35
121716	422	BH 2::C1-G1	Mali	ST	25.6178	78.863	27.188	74.14	03:48:20	05:00:00	03:23:20	04:39:10	7.37825	17.5468
121717	423	BODOMANO::GERVEX 8343-C1-G1	Madagascar	ST	26.4466	79.7534	25.454	79.74	04:43:20	05:30:00	04:06:40	04:54:10	13.9417	27.4387
121721	424	BOTRIKELY::GERVEX 8404-C1-G1	Madagascar	ST	26.8274	67.9452	27.244	79.76	03:40:00	04:40:00	03:35:50	04:36:40	11.9762	20.5806
121722	425	C 21::IRGC 331-C1-G1	Philippines	ST	25.6808	73.3699	27.146	82.34	03:50:00	04:45:00	03:34:10	04:22:30	7.29943	15.5439
121738	427	GAMBIAKA KOKOUM::C1-G1	Mali	ST	25.552	68.16	27.088	73.6	03:41:40	04:55:00	03:16:40	04:29:10	17.1611	27.518
121743	428	HASAN SERAI::IRGC 79564-C1-G1	Iran	ST	24.626	84.3288	27.796	76.04	03:28:20	04:45:00	03:21:40	04:39:10	21.8537	14.1565
121748	429	IR 2006-P12-12-2::IRGC 32675-C1-G1	Philippines	ST	27.5151	65.6027	27.816	77.78	03:55:00	04:26:40	03:28:20	04:05:00	8.6482	14.6017
121750	430	IR 50::C1-G1	Philippines	ST	26.0096	82.8767	27.162	66.82	03:15:00	04:10:00	03:02:30	04:00:00	1.42465	14.2374
121751	431	IR 52::IRGC 53434-C1-G1	Philippines	ST	27.5151	65.6027	27.124	76.42	04:18:20	05:15:00	04:00:00	04:47:30	5.81167	15.8192
121752	432	IR 55419-04::C1-G1	Philippines	ST	27.5151	65.6027	26.938	71	03:55:00	05:11:40	03:43:20	04:53:20	10.0497	14.5647
121753	433	IR 60::IRGC 63493-C1-G1	Philippines	ST	24.626	84.3288	27.138	77.6	04:10:00	05:00:00	04:05:00	04:47:30	3.3373	18.7666
121760	434	IR 72::C1-G1	Philippines	ST	24.626	84.3288	27.994	77.4	04:20:00	05:10:00	04:22:40	05:01:50	5.3511	24.6202
121771	435	JAMAJIGI::C1-G1	Mali	ST	25.6808	73.3699	27.804	77.22	04:00:00	04:55:00	03:39:20	04:40:10	5.29944	24.3695
121785	437	LOHAMBITRO 224::GERVEX 5144-C1-G1	Madagascar	ST	27.5151	65.6027	27.638	77.06	03:56:40	05:00:00	03:37:30	04:39:10	6.41206	13.109
121794	438	MANGAVAVA FOTSILANSTSIKA 1177::GERVEX 5719-C1-G1	Madagascar	ST	25.6808	73.3699	27.93	76.52	04:45:00	05:25:00	04:21:40	05:10:00	8.28909	18.7056
121799	439	NIONOKA::C1-G1	Mali	ST	27.5151	65.6027	27.256	69.92	04:05:00	04:55:00	03:39:10	04:41:40	6.51024	16.3841
121804	440	PCT 11\0\0\2,BO 1>55-1-3-1::C1-G1	Colombia	ST	26.0096	82.8767	28.02	77.7	04:16:40	04:53:20	04:07:30	04:44:10	14.4395	15.3772
121807	441	PEH PI NUO::IRGC 8266-C1-G1	China	ST	25.8438	77.3014	26.23	68.9	03:40:00	04:35:00	03:36:00	04:37:40	10.4829	35.189
121811	443	ROJOFOTSY 693::GERVEX 8407-C1-G1	Madagascar	ST	25.6288	79.8082	27.646	80.44	03:56:40	04:41:40	03:31:00	04:21:50	15.4118	19.7995
121812	444	ROJOMENA 1034::GERVEX 8412-C1-G1	Madagascar	ST	25.7452	77.9726	27.76	79.54	03:10:00	04:16:40	03:12:30	04:05:00	16.8395	19.5778
121821	447	SAHELIKA::C1-G1	Mali	ST	25.3753	78.8219	25.698	76.96	03:25:00	05:16:40	03:16:50	04:59:20	14.2865	29.7732
121823	448	SOMIZY::GERVEX 8419-C1-G1	Madagascar	ST	25.189	77.3151	28.186	75.52	03:55:00	04:23:20	03:35:50	04:10:50	19.5419	26.5293
121827	449	TELIMANI::C1-G1	Mali	ST	26.8274	67.9452	27.858	77.28	03:43:20	04:20:00	03:33:30	04:17:40	7.95689	26.1822
121829	450	TOKAMBANY 663::GERVEX 8358-C1-G1	Madagascar	ST	27.5151	65.6027	26.702	69.52	03:40:00	04:35:00	03:16:40	04:12:30	8.95262	9.99431
121830	451	TOKAMBANY 669::GERVEX 8406-C1-G1	Madagascar	ST	26.8274	67.9452	28.246	74.16	04:35:00	05:20:00	04:34:20	05:25:10	10.866	28.3318
121834	452	TSIPALA FOTSY 1883::GERVEX 5387-C1-G1	Madagascar	ST	25.7219	83.5616	28.04	74.58	04:46:40	05:35:00	04:31:40	05:25:50	13.3975	23.1878
121835	453	UPL RI 5::IRTP 7034-C1-G1	Philippines	ST	25.6096	80.0411	28.29	74.94	03:40:00	04:21:40	03:35:50	04:21:40	13.4442	18.8193
121836	454	VARY MADINIKA 3494::GERVEX 8318-C1-G1	Madagascar	ST	24.752	84.04	26.734	68.3	04:20:00	05:25:00	03:15:00	04:15:50	1.464	15.2993
121839	455	VARY VATO 154::GERVEX 5429-C1-G1	Madagascar	ST	26.4466	79.7534	28.582	74.4	04:40:00	05:15:00	04:24:10	04:57:30	31.7653	19.9901
121840	456	VATO MATSOAMALONA::GERVEX 8454-C1-G1	Madagascar	ST	26.9726	74.4247	25.81	74.68	03:55:00	04:45:00	03:28:30	04:16:50	31.8574	36.8014
121846	458	WAS 169-B-B-4-2-1::C1-G1	Senegal	ST	25.8438	77.3014	26.112	71.52	03:36:40	04:20:00	03:20:50	04:05:00	11.9929	14.6014
121847	459	WAS 181-B-6-3::C1-G1	Senegal	ST	27.5151	65.6027	28.278	75.48	04:35:00	05:25:00	04:15:00	05:04:10	3.48104	7.78572
121848	460	WAS 182-B-1-1::C1-G1	Senegal	ST	25.8438	77.3014	28.288	75.24	04:40:00	05:20:00	04:28:20	05:14:10	18.8916	24.2007
121849	461	WAS 183-B-6-2-3::C1-G1	Senegal	ST	24.326	88.4932	26.936	75.74	04:35:00	05:20:00	04:15:00	04:51:40	10.7122	10.9752
121850	462	WAS 194-B-3-2-5::C1-G1	Senegal	ST	25.6479	77.1233	27.776	74.3	05:01:40	06:05:00	04:40:10	05:45:10	20.8566	24.7027
121851	463	WAS 197-B-6-3-11::C1-G1	Senegal	ST	25.6479	77.1233	27.776	74.3	03:56:40	05:10:00	03:38:30	04:52:40	10.8881	24.1644
121852	464	WAS 200-B-B-1-1-1::C1-G1	Senegal	ST	26.3425	79.6301	27.138	77.6	04:00:00	05:00:00	03:30:00	04:31:40	5.42983	12.9202
121853	465	WAS 202-B-B-1-1-2::C1-G1	Senegal	ST	25.7219	83.5616	27.798	76.66	03:30:00	04:45:00	03:18:30	04:36:00	6.3308	22.8543
121854	466	WAS 207-B-B-3-1-1::C1-G1	Senegal	ST	26.4466	79.7534	28.132	73.8	05:05:00	05:55:00	04:39:10	05:36:40	8.01438	13.1168
121855	467	WAS 208-B-B-5-1-1-3::C1-G1	Senegal	ST	27.5151	65.6027	28.582	74.4	03:56:40	04:50:00	03:38:30	04:37:40	6.11603	16.9106
121856	468	WAS 20-B-B-1-2-2::C1-G1	Senegal	ST	25.6945	78.0137	27.832	79.42	04:46:40	05:50:00	04:31:40	05:35:00	5.76204	15.9001
121857	469	WAS 30-11-4-6-2-2-1::C1-G1	Senegal	ST	27.5151	65.6027	28.238	73.92	03:55:00	05:00:00	03:35:50	04:39:10	4.30386	16.9084
121858	470	WAS 62-B-B-17-1-1-3::C1-G1	Senegal	ST	25.6945	78.0137	28.582	74.4	04:56:40	05:50:00	04:42:30	05:42:30	4.6541	18.7957
121990	474	BOTRA MAITSO::GERVEX 8389-C1	Madagascar	ST	27.236	74.44	28.434	70.9	04:36:40	05:41:40	03:51:50	04:56:00	7.34784	32.2714
122000	475	CARREON::IRGC 32575-C1	Philippines	ST	25.8438	77.3014	26.754	68.4	03:50:00	04:41:40	03:33:30	04:33:30	24.4617	34.6036
122011	476	CICA 8::C1	Colombia	ST	24.0534	88.5068	26.692	76.02	03:45:00	04:36:40	03:15:00	04:11:40	5.51213	13.0415
122025	477	CT 6510-24-1-2::C1	Colombia	ST	25.8438	77.3014	27.188	74.14	03:25:00	04:25:00	03:24:10	04:23:20	4.34083	14.3849
122076	480	H 15-23-DA::C1	Mali	ST	27.5151	65.6027	28.246	74.16	03:55:00	04:51:40	03:35:50	04:34:10	21.3871	10.4612
122088	482	IR 1561-228-3-3::IRGC 32627-C1	Philippines	ST	24.626	84.3288	27.472	74.74	03:40:00	04:20:00	03:35:50	04:20:00	5.03804	9.85536
122089	483	IR 19746-28-2-2::IRGC 78072-C1	Philippines	ST	24.626	84.3288	27.922	75.34	03:40:00	04:10:00	03:35:50	04:10:00	9.0585	15.4025
122090	484	IR 20::C1	Philippines	ST	26.3425	79.6301	27.198	78.22	04:05:00	04:55:00	03:31:40	04:29:10	9.0585	18.845
122091	485	IR 22::IRGC 11356-C1	Philippines	ST	25.6945	78.0137	28.582	74.4	03:28:20	04:25:00	03:25:10	04:23:30	9.30571	27.3529
122093	486	IR 2344-P1 PB-9-3-2B::IRGC 39317-C1	Philippines	ST	25.6945	78.0137	28.29	74.94	04:35:00	05:10:00	04:34:10	05:10:00	5.8747	16.1703
122094	487	IR 28::IRGC 30411-C1	Philippines	ST	26.32	72.32	26.674	74.98	04:35:00	05:11:40	03:34:10	04:11:40	12.4154	13.1891
122096	488	IR 53236-275-1::C1	Philippines	ST	25.6288	79.8082	27.628	76.18	04:35:00	05:18:20	04:15:00	04:45:50	12.4524	12.6343
122098	489	IR 57920-AC 25-2-B::C1	Philippines	ST	26.32	72.32	26.98	72.82	04:20:00	05:10:00	03:22:30	03:54:10	6.12626	18.6282
122099	490	IR 57924-24::IRTP 16675-C1	Philippines	ST	27.5151	65.6027	28.238	73.92	04:13:20	05:20:00	03:45:00	04:50:50	5.65524	16.6281
122112	491	IR 74371-54-1-1::C1	Philippines	ST	25.6945	78.0137	27.138	77.6	03:40:00	04:20:00	03:30:10	04:17:40	14.6653	27.3562
122156	492	MACAN BINUNDOK::IRGC 8245-C1	Philippines	ST	25.8438	77.3014	26.038	71.18	03:40:00	04:20:00	03:20:50	04:05:00	7.64216	8.34102
122159	493	MAMORIAKA 114::GERVEX 5176-C1	Madagascar	ST	27.5151	65.6027	27.832	79.42	04:06:40	04:55:00	03:33:20	04:29:10	22.6382	19.4491
122232	498	SAHEL 108::C1	Senegal	ST	25.6945	78.0137	27.776	74.3	04:50:00	05:40:00	04:39:10	05:36:40	7.64175	5.80177
122236	499	SALUMPIKIT::IRTP 4777-C1	Philippines	ST	25.6808	73.3699	26.43	71.42	03:55:00	04:43:20	03:30:10	04:16:00	14.502	23.1891
122239	500	SAMBALA MALO::C1	Mali	ST	25.6808	73.3699	27.76	77.82	05:06:40	05:55:00	04:33:20	05:29:10	10.612	13.3313
122272	503	UPL RI 7::IRTP 9897-C1	Philippines	ST	25.6808	73.3699	28.29	74.94	04:06:40	04:50:00	03:40:50	04:33:20	8.35074	13.3837
122284	504	WAS 170-B-B-1-1::C1	Senegal	ST	24.326	88.4932	27.796	76.04	04:06:40	04:55:00	03:40:50	04:36:40	15.5926	26.4314
122285	505	WAS 173-B-B-6-2-2::C1	Senegal	ST	26.0096	82.8767	27.628	76.18	03:40:00	04:45:00	03:28:20	04:31:40	4.38437	29.053
122286	506	WAS 174-B-3-5::C1	Senegal	ST	26.4466	79.7534	28.21	70.58	04:21:40	05:10:00	03:43:20	04:37:30	12.7313	21.9721
122287	507	WAS 198-B-3-1-3::C1	Senegal	ST	25.7452	77.9726	27.236	68.3	03:45:00	04:50:00	03:39:20	04:45:10	14.8233	26.8841
122288	508	WAS 199-B-1-2-1::C1	Senegal	ST	26.237	73	27.116	75.24	03:55:00	04:40:00	03:44:20	04:40:10	22.7831	33.1418
122289	509	WAS 203-B-B-2-4-1::C1	Senegal	ST	25.189	77.3151	27.188	74.14	04:31:40	05:01:40	04:07:30	04:40:50	6.93728	13.9539
122290	510	WAS 206-B-B-2-2-1::C1	Senegal	ST	25.6945	78.0137	28	77.46	03:50:00	04:41:40	03:31:40	04:30:00	12.5547	19.8629
122291	511	WAS 21-B-B-20-4-3-3::C1	Senegal	ST	27.5151	65.6027	28.456	75.1	04:28:20	05:16:40	03:57:30	04:49:10	10.985	15.2144
122292	512	WAS 33-B-B-15-1-4-5::C1	Senegal	ST	27.5151	65.6027	28.29	74.94	04:11:40	05:08:20	03:42:30	04:44:10	9.9509	17.1883	FSOT-WS	PSOT-WS	FSOT-DS	PSOT-DS	SS% WS	SS% DS
122297	513	WAS 63-22-5-9-10-1::C1	Senegal	ST	25.7041	82.2466	27.67	76.1	05:01:40	05:50:00	04:40:10	05:37:40	11.4816	36.6145	05:10:00	06:05:00	04:42:30	05:45:10	32.7875	36.8014
117443	225	CERE AIR::IRGC 43369-1	Indonesia	T	27.5274	67.8493	28.486	71.92	03:56:40	04:51:40	03:52:30	04:50:00	3.7715	32.5185	03:01:40	03:50:00	02:39:10	03:35:00	0.49811	4.13527
117447	226	CHITRAJ (DA 23)::IRGC 6208-1	Bangladesh	T	27.5274	67.8493	26.3	74.08	03:50:00	04:50:00	03:19:10	04:18:20	29.4969	12.3224	04:02:56.271000	04:59:15.932000	03:39:20.339000	04:37:45.876000	9.83827	17.6141
117454	227	CO 39::IRGC 51231-1	India	T	26.237	73	25.552	82.52	03:55:00	04:40:00	03:29:20	04:25:10	8.54733	23.3459
117460	228	DA 9::IRGC 5854-1	Bangladesh	T	25.928	83.28	26.262	68.28	04:40:00	05:40:00	03:36:00	04:40:10	11.0316	39.1662
117463	229	DE ABRIL::IRGC 50463-1	Brazil	T	25.6178	78.863	26.33	71.62	04:01:40	04:51:40	03:39:10	04:35:00	9.61203	12.5327
117478	231	GIE 57::IRGC 8231-1	Vietnam	T	26.4466	79.7534	25.77	72.36	04:25:00	05:25:00	04:05:00	04:54:10	2.40874	12.7506
117500	232	JC 91::IRGC 9177-1	India	T	26.3822	76.6986	26.15	69.64	04:06:40	05:16:40	03:50:10	04:53:30	8.75815	19.2456
117501	233	JC 92::IRGC 9176-1	India	T	26.4548	73.7808	26.214	78.12	03:55:00	04:40:14	03:28:20	04:11:04	7.81644	12.4661
117520	234	LAGEADO::IRGC 50490-1	Brazil	T	25.6178	78.863	27.98	73.04	04:15:00	05:25:00	04:03:20	05:09:10	8.59451	32.7456
117521	235	LAL AMAN::IRGC 46202-1	India	T	25.928	83.28	26.38	65.04	04:45:00	05:50:00	03:37:30	04:41:40	9.56215	18.8373
117525	236	MADAEL::IRGC 7722-1	Sri Lanka	T	24.0534	88.5068	27.336	78.96	04:06:40	05:03:20	03:50:00	04:41:40	7.43019	7.80442
117533	239	MTU 9::IRGC 7919-1	India	T	27.5151	65.6027	27.538	79.76	03:15:00	04:40:00	02:41:40	04:15:50	2.24157	16.2892
117555	240	PATIK::IRGC 43530-1	Indonesia	T	26.8274	67.9452	27.48	66.48	04:16:40	05:03:20	04:16:50	05:01:00	18.0087	60.0429
117559	241	PETA::IRGC 32571-1	Indonesia	T	26.52	79.8	28.518	75.82	04:40:00	05:35:00	03:50:50	04:48:20	7.52969	28.5256
117560	242	PIN KAEO::IRGC 5803-1	Thailand	T	24.626	84.3288	27.112	77.54	03:10:00	04:20:00	02:48:30	04:04:20	15.2012	20.2965
117561	243	PIN TAWNG::IRGC 40673-1	Thailand	T	27.18	70.56	26.122	76.46	03:58:20	04:50:00	03:22:30	04:18:20	9.27687	16.2488
117563	244	PTB 25::IRGC 6386-1	India	T	26.3425	79.6301	27.146	80.3	04:38:20	05:26:40	04:10:00	04:46:40	8.96811	16.3127
117564	245	PTB 9::IRGC 6274-1	India	T	26.0712	80.6027	27.128	71.18	04:06:40	05:03:20	03:51:40	04:49:10	10.0501	6.96468
117567	246	RATHUWEE::IRGC 8952-1	Sri Lanka	T	25.608	73.56	26.184	70.76	04:55:00	05:55:00	04:35:50	05:39:10	2.82958	11.1904
117574	247	RTS 4::IRGC 8177-1	Vietnam	T	25.6178	78.863	27.434	79.94	04:20:00	05:21:40	03:51:50	04:51:50	16.7336	15.9203
117587	248	TD 25::IRGC 9146-1	Thailand	T	25.552	68.16	27.188	74.14	03:55:00	04:56:40	03:35:50	04:37:30	4.55534	15.8745
117589	249	TETEP::IRGC 32576-1	Vietnam	T	25.8438	77.3014	27.434	79.94	04:18:20	05:00:00	04:07:30	04:47:30	11.3941	34.7147
117598	250	VANDANA::IRGC 117398-1	India	T	26.237	73	26.072	76.46	04:15:00	05:20:00	04:06:40	05:12:30	11.1927	20.4092
117622	251	RTS 14	Vietnam	T	25.7041	82.2466	26.904	69.76	03:35:00	05:11:40	03:15:00	04:54:10	2.83472	6.25262
117623	252	BR24	Bangladesh	T	26.0096	82.8767	26.904	69.76	03:50:00	04:50:00	03:50:10	04:53:30	27.596	24.9527
117682	256	CHAU	Vietnam	T	26.4466	79.7534	26.24	71.82	04:21:40	05:18:20	03:43:20	04:41:40	4.45193	10.1358
117684	257	CHIEM CHANH	Vietnam	T	24.0534	88.5068	27.256	69.92	04:35:00	05:35:00	04:34:10	05:33:20	13.8253	19.5498
117691	258	CO 18	India	T	26.8274	67.9452	27.76	79.54	04:03:20	04:56:40	03:46:40	04:45:50	5.04831	8.46429
117817	264	MTU9	India	T	26.736	70.72	27.524	71.46	05:03:20	06:16:40	03:39:10	04:57:30	4.04477	15.2431
117880	271	SERATOES HARI	Indonesia	T	26.3342	78.3425	26.184	70.76	04:06:40	05:03:20	03:50:50	04:49:10	3.6435	15.1246
117915	275	TKM 6	India	T	25.7041	82.2466	26.016	70.4	03:18:20	04:13:20	02:45:50	03:39:10	5.12942	10.5234
120856	277	17/79/02-005::IRGC 51080-1	Sri Lanka	T	26.9726	74.4247	27.88	71.96	03:35:00	04:28:20	03:23:20	04:15:00	10.804	22.5759
120867	283	ARC 10818::IRGC 21079-1	India	T	26.3425	79.6301	27.142	76.08	04:21:40	05:15:00	03:43:20	04:40:00	5.71236	21.7012
120878	284	B 6144 F-MR-6::IRGC 117313-1	Indonesia	T	25.6096	80.0411	27.434	79.94	03:55:00	05:06:40	03:44:10	04:50:50	4.85624	18.1913
120879	285	BADA DHAN::IRGC 26540-1	Bangladesh	T	26.644	82.08	26.158	79.22	04:55:00	05:35:00	03:25:50	04:18:20	1.67189	9.92985
120882	286	BALGALA GURMATIA::IRGC 61074-1	India	T	26.644	82.08	26.32	78.12	04:43:20	05:40:00	03:24:10	04:21:40	2.43904	8.63153
120892	288	BG 301::IRGC 117315-1	Sri Lanka	T	26.3425	79.6301	27.376	78.2	03:35:00	04:30:00	03:18:20	04:01:40	4.5831	13.5977
120893	289	BG 34-11::IRGC 15782-1	Sri Lanka	T	25.6945	78.0137	25.436	70.52	03:58:20	04:51:40	03:07:30	04:05:50	6.28949	8.32995
120895	290	BIRAIN 360::IRGC 6550-1	Bangladesh	T	26.9726	74.4247	27.832	79.42	03:05:00	03:55:00	02:35:10	03:32:40	23.1099	19.1172
120904	291	BYAT KYAR::IRGC 33004-1	Burma	T	25.376	79.16	26.776	68.42	04:01:40	04:55:00	03:39:10	04:36:40	6.33563	18.5799
120913	294	CHORUA KARTIKSAIL::IRGC 77230-1	Bangladesh	T	26.976	72	25.89	74.22	03:25:00	04:23:20	02:44:10	03:37:30	10.7146	19.5595
120916	296	CIMARRON::IRGC 116967-1	Venezuela	T	25.7219	83.5616	27.37	81.72	04:23:20	05:06:40	04:12:40	04:49:20	8.24476	24.8756
120924	297	DA 5::IRGC 5855-1	Bangladesh	T	26.52	79.8	26.554	76.5	05:40:00	06:20:00	04:22:30	04:53:20	7.50192	14.8637
120948	303	ELWEE::IRGC 15565-1	Sri Lanka	T	25.6178	78.863	27.37	81.72	03:35:00	04:40:00	03:01:40	04:04:10	5.7781	16.4969
120949	304	EMBRAPA 6 CHUI::IRGC 116981-1	Brazil	T	26.211	71.4247	24.912	70.02	03:58:20	04:50:00	03:30:00	04:27:30	13.2286	10.8556
120958	306	GODA HEENATI::IRGC 31393-1	Sri Lanka	T	26.4548	73.7808	27.6	79.62	04:35:00	05:20:00	03:57:30	04:43:20	3.97523	16.2567
120998	321	JARIYU::IRGC 53265-1	India	T	27.1699	65.9041	24.984	65.3	03:35:00	04:55:00	02:48:20	03:59:10	7.11968	7.90027
121010	323	KANNI MURUNGA::IRGC 15432-1	Sri Lanka	T	25.7452	77.9726	26.712	72.64	03:36:40	04:40:00	03:35:50	04:36:40	5.36402	8.57171
121011	324	KARAYAL::IRGC 51001-1	Sri Lanka	T	25.7452	77.9726	26.826	73	04:15:00	05:20:00	04:14:10	05:08:20	3.55663	5.82513
121016	326	KAUKHMWE::IRGC 33174-1	Burma	T	25.42	79.76	26.284	79.74	03:18:20	04:21:40	02:38:20	03:35:50	8.64788	15.5894
121019	327	KHAO DAW TAI::IRGC 24108-1	Thailand	T	26.0712	80.6027	25.136	71.44	04:38:20	05:38:20	03:54:10	05:02:30	9.28806	21.6542
121020	328	KHAO PON::IRGC 48114-1	Thailand	T	26.46	68.28	26.726	74.1	03:55:00	05:05:00	03:28:30	04:37:40	5.73846	25.1037
121024	330	KIRIMURUNGA::IRGC 15585-1	Sri Lanka	T	26.3425	79.6301	26.07	71.78	04:28:20	05:16:40	03:55:50	04:41:40	5.72855	8.33783
121034	332	LAL BAGDAR::IRGC 77272-1	Bangladesh	T	26.644	82.08	26.482	75.18	04:55:00	05:55:00	03:25:50	04:30:00	3.45376	9.09687
121035	333	LALBAJAM::IRGC 49227-1	Bangladesh	T	25.608	73.56	26.38	65.04	03:40:00	04:55:00	03:24:10	04:36:40	3.86777	14.4647
121041	335	LOKU SAMBA::IRGC 31462-1	Sri Lanka	T	26.9548	71.3288	27.668	76.68	04:05:00	05:10:00	03:41:00	04:47:40	9.93474	16.1487
121043	337	LUA TAU DUC::IRGC 16872-1	Vietnam	T	24.326	88.4932	24.914	72.52	04:53:20	05:53:20	04:20:50	05:20:50	6.47306	8.94533
121045	339	MA WAINE OHN::IRGC 33357-1	Burma	T	25.6808	73.3699	27.158	74.14	03:50:00	04:50:00	03:26:40	04:25:50	4.75768	30.4911
121059	345	MOTTA SAMBA::IRGC 36489-1	Sri Lanka	T	26.3342	78.3425	27.368	75.88	04:41:40	05:35:00	04:37:30	05:33:20	7.18487	16.6448
121064	348	NARGUNI::IRGC 74713-1	India	T	26.5685	74.1096	24.564	83.9	05:50:00	07:05:00	05:08:20	06:27:30	23.3158	10.8091
121065	349	NARU HATHIYAL::IRGC 15547-1	Sri Lanka	T	26.4548	73.7808	27.586	76.04	04:31:40	05:35:00	04:07:30	05:20:00	8.61796	14.7152
121066	350	NCS 130::IRGC 51879-1	India	T	25.6096	80.0411	27.356	77.96	03:20:00	04:40:00	03:15:00	04:29:10	12.8527	20.9382
121070	351	NORUNKAN::IRGC 8934-1	Sri Lanka	T	25.2027	76.1781	27.248	73.06	03:10:00	04:45:00	03:12:40	04:42:40	4.73592	21.7508
121077	354	PANAKALI::IRGC 47399-1	Sri Lanka	T	26.0712	80.6027	26.678	77.06	05:08:20	05:50:06.667000	04:27:30	05:20:53.333000	9.67975	7.23974
121079	355	PATCHAIPERUMAL::IRGC 15681-1	Sri Lanka	T	24.626	84.3288	27.348	79.58	04:45:00	05:35:00	04:33:20	05:25:50	3.79563	8.42416
121080	356	PAWHTUN::IRGC 33562-1	Burma	T	25.42	79.76	26.644	74.08	03:50:00	04:35:00	03:19:10	04:05:00	13.3187	14.0421
121083	357	PERUM KARUPPAN::IRGC 15524-1	Sri Lanka	T	26.3342	78.3425	26.184	70.76	03:20:00	04:13:20	03:22:30	04:07:30	4.64954	12.4998
121094	363	RACE::IRGC 15706-1	Sri Lanka	T	25.6288	79.8082	25.838	70.92	03:35:00	04:35:00	03:07:30	04:05:00	2.52099	14.0865
121095	364	RAJ BHOG::IRGC 77294-1	Bangladesh	T	25.928	83.28	26.55	78.14	04:55:00	05:55:00	03:33:20	04:37:30	3.80989	25.686
121098	365	RATHKANDIRAM::IRGC 36507-1	Sri Lanka	T	26.9548	71.3288	26.382	70.5	04:10:00	05:05:00	03:40:50	04:42:30	2.74778	13.9904
121101	368	RED PIE BOLD 17-214::IRGC 38207-1	Bangladesh	T	25.6808	73.3699	26.514	75.38	04:35:00	05:15:00	04:15:00	04:48:20	7.43862	21.6772
121102	369	RR 166-645::IRGC 117352-1	India	T	27.1699	65.9041	26.322	74.38	04:46:40	05:25:00	04:20:00	05:02:30	5.08484	16.0539
121104	370	RTS 5::IRGC 8233-1	Vietnam	T	26.644	82.08	25.466	74.72	04:46:40	05:43:20	03:31:40	04:30:50	2.58375	15.7317
121106	372	SADA DANGA BORO::IRGC 77298-1	Bangladesh	T	27.236	74.44	26.59	79.26	04:10:00	05:36:40	02:57:30	04:19:10	2.95755	17.1637
121118	375	SHONTH::IRGC 74717-1	India	T	26.7082	76.8219	25.998	78.1	03:55:00	04:35:00	03:20:50	04:00:50	4.57436	12.0755
121122	376	SOKOU MALSIRA::IRGC 77301-1	Bangladesh	T	26.692	80.88	26.008	71.6	04:40:00	05:56:40	03:35:50	04:45:50	3.86056	13.6928
121127	378	SUDUWEE::IRGC 8972-1	Sri Lanka	T	25.6178	78.863	27.108	79.94	03:30:00	04:35:00	03:06:40	04:12:30	2.83974	11.4193
121130	379	SURMANIYA::IRGC 61148-1	India	T	25.928	83.28	26.554	76.5	04:55:00	05:56:40	03:25:50	04:30:50	6.50883	10.7683
121131	380	SUTHUWEE::IRGC 8915-1	Sri Lanka	T	24.0534	88.5068	25.778	73.54	03:06:40	03:50:00	02:50:10	03:37:40	6.57539	20.0122
121133	381	T 26::IRGC 46768-1	India	T	26.7082	76.8219	26.514	75.38	03:50:00	04:58:20	03:28:10.067000	04:36:00	15.1881	48.4969
121139	384	TNAU 7456::IRGC 39858-1	India	T	25.7041	82.2466	27.236	77.5	04:21:40	05:18:20	03:57:40	04:51:00	6.69919	15.9435
121146	390	UBA MURALI::IRGC 25928-1	Bangladesh	T	26.4466	79.7534	27.032	77.1	03:30:00	04:15:00	02:47:30	03:40:00	8.90689	15.3312
121152	393	VELLAI SEENETTI::IRGC 15516-1	Sri Lanka	T	26.237	73	27.138	77.6	03:55:00	04:51:40	03:33:20	04:35:50	6.66583	10.3068
121153	394	WANNI DAHANALA::IRGC 15721-1	Sri Lanka	T	24.626	84.3288	27.198	78.22	04:41:40	05:10:00	04:30:00	05:02:30	2.335	4.75508
121158	397	YAKADA::IRGC 51096-1	Sri Lanka	T	26.0712	80.6027	27.146	82.34	03:30:00	04:15:00	03:00:10	03:50:10	20.9634	26.3255
121165	403	ZS 4::IRGC 56707-1	Zambia	T	26.988	79.76	26.588	73.94	04:05:00	05:10:00	03:31:40	04:37:30	25.3381	23.3713
121172	405	MAHADETHE::IRGC 74762-1	India	T	25.6178	78.863	26.154	78.98	03:20:00	04:21:40	02:45:00	03:35:50	12.494	10.9658
121235	408	KHAO DAWK MALI 105::IRGC 27748-1	Thailand	T	26.452	79.08	26.828	70.68	04:11:40	05:05:00	03:39:20	04:37:40	18.383	38.5083
121237	409	DA 29 (SR 26 B)::IRGC 25850-1	Bangladesh	T	25.608	73.56	25.224	65.78	04:08:20	05:05:00	03:35:00	04:35:00	6.80767	15.5668
121639	414	SAO::IRGC 61467-1	Liberian	T	25.6178	78.863	27.172	80.36	03:25:00	04:50:00	03:15:00	04:25:50	-	-
121642	415	SOM CAU 70 A::IRGC 8227-1	Vietnam	T	27.5151	65.6027	24.946	71.26	04:03:20	05:10:00	03:25:50	04:30:00	11.4179	12.9416
121689	417	BADKALAMKATI::IRGC 45011-1	India	T	26.46	68.28	27.188	74.14	04:06:40	04:55:18	03:39:10	04:36:08.333000	16.2728	27.678
121693	418	KAUKKYI ANI::IRGC 33189-1	Burma	T	24.564	87.44	26.676	73.56	03:41:40	04:55:00	03:30:00	04:37:30	-	13.2955
121708	421	ARC 15872::IRGC 43249-C1-G1	India	T	25.928	83.28	26.074	67.7	04:40:00	05:45:00	03:05:50	04:09:10	8.0571	19.236
121725	426	CHERIVIRUPPU::IRGC 19928-C1-G1	India	T	25.3753	78.8219	25.136	73.42	03:40:00	04:16:40	03:28:20	04:07:30	5.77607	9.91512
121774	436	KALINGA III::C1-G1	India	T	24.752	84.04	26.622	73.48	04:20:00	05:10:00	03:00:00	04:04:10	14.0167	13.9404
121808	442	POPOT::IRGC 43545-C1-G1	Indonesia	T	26.0712	80.6027	27.146	82.34	03:51:40	04:28:20	03:35:50	04:07:30	5.95253	24.2655
121844	457	WAB 706-3-4-K4-KB-1::C1-G1	Ivory Coast	T	24.752	84.04	26.322	74.38	04:40:00	05:10:00	03:28:20	04:04:10	4.7205	18.3636
121881	471	JC 120::IRGC 9178-1	India	T	27.5274	67.8493	26.1	80.16	03:55:00	04:55:00	03:20:50	04:21:40	10.082	30.6783
121889	472	PELITA JANGGUT::IRGC 43540-1	Indonesia	T	27.5274	67.8493	26.644	74.08	03:56:40	05:06:40	03:22:30	04:28:20	14.6942	21.4225
121965	473	ARANG::IRGC 43322-C1	Indonesia	T	26.9726	74.4247	27.226	69.12	03:53:20	05:03:20	03:50:50	04:56:40	5.6228	12.731
122029	478	DANAU LAUT TAWAR::C1	Indonesia	T	26.3425	79.6301	27.236	78.58	03:35:00	04:25:00	03:22:30	04:10:00	2.6796	13.9397
122042	479	ELONI::C1	Suriname	T	24.626	84.3288	27.586	75.1	03:50:00	04:53:20	03:39:10	04:44:10	3.84348	8.15849
122080	481	IAC 165::GERVEX 8508-C1	Brazil	T	25.928	83.28	25.704	70.86	04:46:40	05:36:40	03:31:40	04:26:40	7.30012	23.6369
122178	494	NAM ROO::C1	Thailand	T	24.326	88.4932	27.172	80.36	04:05:00	04:50:00	03:31:40	04:25:50	7.83421	16.6936
122179	495	NAM SA GUI 19::IRTP 6892-C1	Thailand	T	25.8438	77.3014	27.776	74.3	03:55:00	04:46:40	03:44:10	04:45:50	14.8161	13.3309
122181	496	NONA BOKRA::IRGC 22710-C1	India	T	25.444	76.68	25.81	74.68	03:55:00	05:05:00	03:28:20	04:35:00	14.8235	15.3196
122206	497	POKKALI::IRGC 108921-C1	India	T	25.6178	78.863	25.918	76.7	04:31:40	05:18:20	03:47:30	04:41:40	25.9825	5.02397	FSOT-WS	PSOT-WS	FSOT-DS	PSOT-DS	SS% WS	SS% DS
122255	501	SONA::IRGC 26971-C1	India	T	26.0712	80.6027	28.132	73.8	04:08:20	05:00:00	03:42:30	04:39:10	8.22908	19.6581	05:50:00	07:05:00	05:08:20	06:27:30	29.4969	60.0429
122258	502	SWARNA::IRGC 117278-C1	India	T	26.9548	71.3288	28.434	70.9	04:18:20	04:55:00	04:01:40	04:51:40	25.5169	10.8709	03:05:00	03:50:00	02:35:10	03:32:40	1.67189	4.75508
122298	514	WAY RAREM::IRTP 23013-C1	Indonesia	T	25.6096	80.0411	27.896	77.64	03:40:00	04:20:00	03:35:50	04:20:00	8.6687	16.4133	04:07:27.748000	05:04:59.447000	03:36:35.947000	04:34:47.889000	8.81194	17.1724
					27.5274	88.5068	28.582	83.9	05:50:00	07:05:00	05:08:20	06:27:30	1900-02-01 18:53:58	1900-02-28 01:01:49
					24.0534	65.6027	24.564	65.04	03:01:40	03:50:00	02:35:10	03:32:40	11:57:16.669000	1900-01-04 03:14:47

## Sheet: Average
Country	Origin	Number of cultivar	Tavg_WS	RHavg_WS	Tavg_DS	RHavg_DS	FSOT-WS	FSOT-DS		PSOT-WS	PSOT-DS		WS	DS	SS% WS	SS% DS
Cuba	ST	1	25.8438	77.3014	26.876	68.84	03:03:20	02:46:40	00:16:40	03:56:40	03:45:50	00:10:50	00:53:20	00:59:10	6.69021	17.2681		Abbreviation
Ecuador	ST	2	24.874	83.2603	26.558	71.71	03:10:50	03:00:05	00:10:45	04:24:10	04:13:00	00:11:10	01:13:20	01:12:55	9.20507	19.3927		WS	wet season
Guatemala	ST	1	26.4466	79.7534	27.776	76.22	03:28:20	03:03:20	00:25:00	04:35:00	04:20:00	00:15:00	01:06:40	01:16:40	5.53062	17.6686		DS	dry season
Malaysia	ST	1	26.9726	74.4247	27.368	75.88	03:31:40	03:07:30	00:24:10	04:33:20	04:10:50	00:22:30	01:01:40	01:03:20	6.54024	14.0061		FSOT	First spikelet opening time
Mauritius	ST	1	26.3342	78.3425	26.32	78.12	03:33:20	03:08:20	00:25:00	04:40:00	04:20:50	00:19:10	01:06:40	01:12:30	9.28762	21.025		PSOT	Peak spikelet opening time
Egypt	ST	1	25.511	77.6027	26.074	67.7	03:45:00	02:55:50	00:49:10	04:50:00	04:03:20	00:46:40	01:05:00	01:07:30	0.49811	10.424		ST	Subtropical
Colombia	ST	7	25.9055	77.7476	27.2337	75.8057	03:51:11.429000	03:31:12.857000	00:19:58.571000	04:46:40	04:29:25.714000	00:17:14.286000	00:55:28.571000	00:58:12.857000	11.0936	18.447		T	Tropical
Philippines	ST	36	25.9992	76.7417	27.4527	75.3367	03:57:14	03:39:56.667000	00:17:17.333000	04:50:27.778000	04:33:11.111000	00:17:16.667000	00:53:13.778000	00:53:14.444000	9.03696	18.8218		Tavg	Average tempearture for 6h (after dawn)
Mali	ST	8	26.2205	71.4669	27.3622	75.1375	03:58:07.500000	03:37:15	00:20:52.500000	05:01:02.500000	04:43:48.750000	00:17:13.750000	01:02:55	01:06:33.750000	11.3239	20.6958		RHavg	Average relative humidity for 6h (after dawn)
China	ST	41	26.0631	76.7709	26.7305	75.5127	03:59:06.341000	03:32:31.951000	00:26:34.390000	04:57:23.902000	04:33:51	00:23:32.902000	00:58:17.561000	01:01:19.049000	8.27433	13.4812		SS	Spikelet sterility
Taiwan	ST	5	25.9156	77.7397	27.4208	77.42	04:04:00	03:46:02	00:17:58	05:05:00	04:50:12	00:14:48	01:01:00	01:04:10	6.98714	13.5086
Guinea	ST	1	26.46	68.28	27.222	71.44	04:05:00	03:41:00	00:24:00	05:08:20	04:46:50	00:21:30	01:03:20	01:05:50	12.8973	34.5879			n=289
Iran	ST	3	24.876	82.6058	26.5527	74.6267	04:05:33.333000	03:48:56.667000	00:16:36.667000	05:05:00	04:52:33.333000	00:12:26.667000	00:59:26.667000	01:03:36.667000	12.069	17.1251			Tropical
Nepal	ST	4	26.0948	75.866	26.5695	73.845	04:05:50	03:38:10	00:27:40	05:05:50	04:36:30	00:29:20	01:00:00	00:58:20	14.7685	19.7043				FSOT-WS	PSOT-WS	FSOT-DS	PSOT-DS	SS% WS	SS% DS
Madagascar	ST	30	26.3382	75.2571	27.0563	76.1107	04:05:50	03:36:18.667000	00:29:31.333000	05:01:16.667000	04:32:31.333000	00:28:45.333000	00:55:26.667000	00:56:12.667000	12.2245	19.9431			Max	05:50:00	07:05:00	05:08:20	06:27:30	29.4969	60.0429
Senegal	ST	25	26.0553	76.4069	27.7384	74.5424	04:17:08	03:58:04.800000	00:19:03.200000	05:10:52	04:54:52.800000	00:15:59.200000	00:53:44	00:56:48	10.3883	20.0287			Min	03:05:00	03:50:00	02:35:10	03:32:40	1.67189	4.75508
Bhutan	ST	6	25.721	78.3767	26.9543	74.1233	04:21:06.667000	03:56:40	00:24:26.667000	05:15:00	04:52:30	00:22:30	00:53:53.333000	00:55:50	8.13328	16.4365			Avg	04:07:27.748000	05:04:59.447000	03:36:35.947000	04:34:47.889000	8.81194	17.1724
Laos	ST	2	26.7096	77.089	25.9	73.94	04:31:40	03:55:50	00:35:50	05:23:20	04:47:30	00:35:50	00:51:40	00:51:40	15.6153	12.0204			Sub-tropical
Kenya	ST	1	26.452	79.08	26.178	75.54	04:35:00	04:07:30	00:27:30	05:55:00	05:21:40	00:33:20	01:20:00	01:14:10	6.25411	11.1609			Max	05:10:00	06:05:00	04:42:30	05:45:10	32.7875	36.8014
Upper Volta	ST	1	26.32	72.32	26.97	74.6	05:00:00	03:41:40	01:18:20	05:48:20	04:37:30	01:10:50	00:48:20	00:55:50	5.75113	7.17727			Min	03:01:40	03:50:00	02:39:10	03:35:00	0.49811	4.13527
Liberian	T	1	25.6178	78.863	27.172	80.36	03:25:00	03:15:00	00:10:00	04:50:00	04:25:50	00:24:10	01:25:00	01:10:50	-	-			Avg	04:02:56.271000	04:59:15.932000	03:39:20.339000	04:37:45.876000	9.83827	17.6141
Burma	T	5	25.2922	79.898	26.7076	73.988	03:44:20	03:18:40	00:25:40	04:43:20	04:16:10	00:27:10	00:59:00	00:57:30	8.26498	18.3996
Suriname	T	1	24.626	84.3288	27.586	75.1	03:50:00	03:39:10	00:10:50	04:53:20	04:44:10	00:09:10	01:03:20	01:05:00	3.84348	8.15849
Thailand	T	8	25.8139	77.1008	26.7575	74.8775	03:58:32.500000	03:30:35	00:27:57.500000	04:56:27.500000	04:33:42.500000	00:22:45	00:57:55	01:03:07.500000	10.6367	20.9638
Indonesia	T	10	26.5342	75.6526	27.425	74.668	03:59:10	03:44:16	00:14:54	04:54:20	04:38:11	00:16:09	00:55:10	00:53:55	7.54275	24.3175
Sri Lanka	T	24	25.8227	78.404	26.8941	75.47	04:02:05	03:42:06.667000	00:19:58.333000	04:57:55.292000	04:38:23.875000	00:19:31.417000	00:55:50.292000	00:56:17.208000	6.23273	13.2211
Zambia	T	1	26.988	79.76	26.588	73.94	04:05:00	03:31:40	00:33:20	05:10:00	04:37:30	00:32:30	01:05:00	01:05:50	25.3381	23.3713
India	T	31	26.2818	76.1921	26.5174	75.2129	04:11:27.097000	03:34:07.419000	00:37:19.677000	05:09:28.774000	04:33:30.387000	00:35:58.387000	00:58:01.677000	00:59:22.968000	10.0679	16.2808
Brazil	T	4	25.8436	78.1077	26.2315	71.385	04:15:25	03:41:02.500000	00:34:22.500000	05:10:50	04:39:35	00:31:15	00:55:25	00:58:32.500000	9.6838	19.9427
Bangladesh	T	15	26.4281	77.5489	26.4453	73.9307	04:15:53.333000	03:25:48.667000	00:50:04.667000	05:13:46.667000	04:24:25.333000	00:49:21.333000	00:57:53.333000	00:58:36.667000	10.1484	18.1727
Vietnam	T	9	25.8442	80.2889	26.2627	73.5822	04:22:02.222000	03:52:47.778000	00:29:14.444000	05:24:15.556000	04:53:48.889000	00:30:26.667000	01:02:13.333000	01:01:01.111000	8.01369	15.2158
Venezuela	T	1	25.7219	83.5616	27.37	81.72	04:23:20	04:12:40	00:10:40	05:06:40	04:49:20	00:17:20	00:43:20	00:36:40	8.24476	24.8756
Ivory Coast	T	1	24.752	84.04	26.322	74.38	04:40:00	03:28:20	01:11:40	05:10:00	04:04:10	01:05:50	00:30:00	00:35:50	4.7205	18.3636
	IR64	1	25.6808	73.3699	27.394	79.28	03:20:00	02:39:10	00:40:50	04:35:00	04:08:20	00:26:40	01:15:00		5.02832	14.7998
